# Supplementary material for: Comprehensive Analysis of Regulatory Factors and Immune-Associated Patterns to Decipher Common and BRCA1/2 Mutation-Type-Specific Critical Regulation in Breast Cancer
Source: Front Cell Dev Biol. 2021 Oct 18;9:750897. doi: 10.3389/fcell.2021.750897 (PMC8558486; doi:10.3389/fcell.2021.750897)
Supplement: Supplementary file 2 [file Table_1.XLSX]

## Sheet: a
Table S1 Biological functions (from Gene Ontology and Pathway Enrichment) of Genes in Clinically significant modules.
a. In BRCA1-mutations
Module	GO biological process				Signaling pathway enrichment
	Term name	Term ID	P value	Count	Term name	Term ID	P value	Count
turquoise	cell cycle	GO:0007049	7.71e-99	141	Cell cycle	KEGG:04110	1.92e-30	28
	mitotic cell cycle process	GO:1903047	6.76e-91	108	DNA replication	KEGG:03030	5.91e-11	10
	mitotic cell cycle	GO:0000278	2.9e-90	114	Oocyte meiosis	KEGG:04114	1.59e-07	12
	cell cycle process	GO:0022402	1.3e-85	120	Fanconi anemia pathway	KEGG:03460	2.89585e-06	8
	cell division	GO:0051301	4.99e-70	83	Cellular senescence	KEGG:04218	1.82765e-05	11
	chromosome segregation	GO:0007059	2.62e-56	60	Progesterone-mediated oocyte maturation	KEGG:04914	2.46642e-05	9
	nuclear division	GO:0000280	1.81e-55	64	p53 signaling pathway	KEGG:04115	3.23719e-05	8
	chromosome organization	GO:0051276	1.59e-52	90	Human T-cell leukemia virus 1 infection	KEGG:05166	6.53708e-05	12
	organelle fission	GO:0048285	2.5e-52	64	Homologous recombination	KEGG:03440	0.000179333	6
	mitotic nuclear division	GO:0140014	1.14e-50	53	MicroRNAs in cancer	KEGG:05206	0.0115577	8
	regulation of cell cycle	GO:0051726	9.8e-50	88	Base excision repair	KEGG:03410	0.0213883	4
	cell cycle phase transition	GO:0044770	3.38e-48	68	Cell Cycle	REAC:R-HSA-1640170	1.65e-78	92
	mitotic cell cycle phase transition	GO:0044772	8.99e-48	66	Cell Cycle, Mitotic	REAC:R-HSA-69278	1.25e-65	79
	mitotic sister chromatid segregation	GO:0000070	3.82e-47	43	Cell Cycle Checkpoints	REAC:R-HSA-69620	4.17e-47	54
	nuclear chromosome segregation	GO:0098813	1.71e-46	50	Resolution of Sister Chromatid Cohesion	REAC:R-HSA-2500257	8.9e-33	33
	sister chromatid segregation	GO:0000819	1.81e-46	45	Mitotic Prometaphase	REAC:R-HSA-68877	4.08e-32	38
	regulation of cell cycle process	GO:0010564	1.95e-44	70	Amplification of signal from unattached kinetochores via a MAD2 inhibitory signal	REAC:R-HSA-141444	8.53e-31	29
	organelle organization	GO:0006996	8.28e-36	122	Amplification of signal from the kinetochores	REAC:R-HSA-141424	8.53e-31	29
	DNA replication	GO:0006260	1.56e-35	43	M Phase	REAC:R-HSA-68886	4.39e-30	46
	regulation of mitotic cell cycle	GO:0007346	1.39e-32	57	EML4 and NUDC in mitotic spindle formation	REAC:R-HSA-9648025	3.86e-29	30
	DNA metabolic process	GO:0006259	9.26e-32	63	Mitotic Spindle Checkpoint	REAC:R-HSA-69618	1.72e-28	29
	DNA-dependent DNA replication	GO:0006261	3.02e-31	33	Mitotic Metaphase and Anaphase	REAC:R-HSA-2555396	3e-28	35
	microtubule cytoskeleton organization	GO:0000226	2.2e-29	50	RHO GTPases Activate Formins	REAC:R-HSA-5663220	3.38e-28	31
	microtubule cytoskeleton organization involved in mitosis	GO:1902850	2.04e-28	30	Mitotic Anaphase	REAC:R-HSA-68882	5.46e-27	34
	microtubule-based process	GO:0007017	3.07e-28	55	Separation of Sister Chromatids	REAC:R-HSA-2467813	2.73e-26	33
	cell cycle checkpoint	GO:0000075	1.83e-27	34	RHO GTPase Effectors	REAC:R-HSA-195258	1.05e-19	34
	regulation of cell cycle phase transition	GO:1901987	1.86e-27	45	G1/S Transition	REAC:R-HSA-69206	6.78e-19	24
	regulation of chromosome segregation	GO:0051983	2.62e-27	27	Mitotic G1 phase and G1/S transition	REAC:R-HSA-453279	7.5e-19	25
	cell cycle DNA replication	GO:0044786	3.79e-27	23	Signaling by Rho GTPases	REAC:R-HSA-194315	9.29e-19	38
	spindle organization	GO:0007051	1.84e-26	31	DNA Replication	REAC:R-HSA-69306	1.32e-16	22
	regulation of mitotic cell cycle phase transition	GO:1901990	1.26e-25	42	Activation of the pre-replicative complex	REAC:R-HSA-68962	4.24e-16	14
	negative regulation of cell cycle	GO:0045786	1.93e-24	47	S Phase	REAC:R-HSA-69242	1.74e-15	23
	regulation of mitotic nuclear division	GO:0007088	3.18e-24	29	G2/M Checkpoints	REAC:R-HSA-69481	4.62e-15	23
	cellular response to DNA damage stimulus	GO:0006974	6.9e-24	53	Activation of ATR in response to replication stress	REAC:R-HSA-176187	1.5e-13	13
	mitotic spindle organization	GO:0007052	7.71e-24	25	Synthesis of DNA	REAC:R-HSA-69239	3.38e-12	18
	mitotic cell cycle checkpoint	GO:0007093	5.34e-23	28	Homology Directed Repair	REAC:R-HSA-5693538	3.46e-12	19
	positive regulation of cell cycle process	GO:0090068	7.21e-23	34	DNA Double-Strand Break Repair	REAC:R-HSA-5693532	8.94e-12	20
	nuclear DNA replication	GO:0033260	1.61e-22	20	DNA Repair	REAC:R-HSA-73894	2.33e-11	26
	regulation of nuclear division	GO:0051783	1.67e-22	29	DNA strand elongation	REAC:R-HSA-69190	4.05e-11	11
	positive regulation of cell cycle	GO:0045787	3.13e-22	37	DNA Replication Pre-Initiation	REAC:R-HSA-69002	6.2e-11	15
	regulation of sister chromatid segregation	GO:0033045	4.74e-22	22	Kinesins	REAC:R-HSA-983189	2.13e-10	13
	regulation of mitotic sister chromatid separation	GO:0010965	5.18e-22	20	HDR through Homologous Recombination (HRR) or Single Strand Annealing (SSA)	REAC:R-HSA-5693567	2.99e-10	17
	mitotic sister chromatid separation	GO:0051306	1.55e-21	20	HDR through Homologous Recombination (HRR)	REAC:R-HSA-5685942	7.72e-10	13
	meiotic cell cycle process	GO:1903046	2.52e-21	28	Homologous DNA Pairing and Strand Exchange	REAC:R-HSA-5693579	3.44e-08	10
	regulation of chromosome separation	GO:1905818	3.13e-21	20	Resolution of D-loop Structures through Holliday Junction Intermediates	REAC:R-HSA-5693568	8.2e-08	9
	chromosome separation	GO:0051304	5.49e-21	22	Resolution of D-Loop Structures	REAC:R-HSA-5693537	1.1e-07	9
	metaphase/anaphase transition of mitotic cell cycle	GO:0007091	1.29e-20	19	COPI-dependent Golgi-to-ER retrograde traffic	REAC:R-HSA-6811434	1.51e-07	13
	DNA repair	GO:0006281	1.82e-20	41	G2/M Transition	REAC:R-HSA-69275	1.78e-07	17
	meiotic cell cycle	GO:0051321	1.96e-20	30	Polo-like kinase mediated events	REAC:R-HSA-156711	1.94e-07	7
	regulation of mitotic sister chromatid segregation	GO:0033047	2.2e-20	20	Cyclin A/B1/B2 associated events during G2/M transition	REAC:R-HSA-69273	2.05e-07	8
	cell cycle G1/S phase transition	GO:0044843	2.22e-20	32	Mitotic G2-G2/M phases	REAC:R-HSA-453274	2.09e-07	17
	metaphase/anaphase transition of cell cycle	GO:0044784	2.65e-20	19	Resolution of D-loop Structures through Synthesis-Dependent Strand Annealing (SDSA)	REAC:R-HSA-5693554	2.93e-07	8
	DNA conformation change	GO:0071103	2.91e-20	34	Presynaptic phase of homologous DNA pairing and strand exchange	REAC:R-HSA-5693616	4.22e-07	9
	meiotic nuclear division	GO:0140013	9.2e-20	26	Chromosome Maintenance	REAC:R-HSA-73886	4.5e-07	13
	negative regulation of sister chromatid segregation	GO:0033046	1.48e-19	17	G1/S-Specific Transcription	REAC:R-HSA-69205	5.71e-07	8
	negative regulation of chromosome segregation	GO:0051985	2.3e-19	17	Condensation of Prometaphase Chromosomes	REAC:R-HSA-2514853	6.68e-07	6
	regulation of mitotic metaphase/anaphase transition	GO:0030071	3.16e-19	18	Regulation of TP53 Activity through Phosphorylation	REAC:R-HSA-6804756	7.08e-07	12
	G1/S transition of mitotic cell cycle	GO:0000082	3.64e-19	30	Unwinding of DNA	REAC:R-HSA-176974	1.32099e-06	6
	negative regulation of cell cycle process	GO:0010948	4.33e-19	33	APC/C-mediated degradation of cell cycle proteins	REAC:R-HSA-174143	4.26523e-06	11
	regulation of metaphase/anaphase transition of cell cycle	GO:1902099	6.38e-19	18	Regulation of mitotic cell cycle	REAC:R-HSA-453276	4.26523e-06	11
	negative regulation of mitotic sister chromatid separation	GO:2000816	9.85e-19	16	Golgi-to-ER retrograde transport	REAC:R-HSA-8856688	5.79886e-06	13
	negative regulation of chromosome separation	GO:1905819	1.58e-18	16	Transcriptional Regulation by TP53	REAC:R-HSA-3700989	1.0974e-05	20
	negative regulation of mitotic nuclear division	GO:0045839	3.72e-18	17	Factors involved in megakaryocyte development and platelet production	REAC:R-HSA-983231	1.20881e-05	14
	negative regulation of mitotic sister chromatid segregation	GO:0033048	3.88e-18	16	Processing of DNA double-strand break ends	REAC:R-HSA-5693607	1.714e-05	11
	cell cycle G2/M phase transition	GO:0044839	4.61e-18	29	Switching of origins to a post-replicative state	REAC:R-HSA-69052	7.93651e-05	10
	cellular component organization	GO:0016043	8.88e-18	126	Orc1 removal from chromatin	REAC:R-HSA-68949	0.000104887	9
	negative regulation of mitotic cell cycle	GO:0045930	1.18e-17	31	HDR through Single Strand Annealing (SSA)	REAC:R-HSA-5685938	0.000139725	7
	negative regulation of mitotic metaphase/anaphase transition	GO:0045841	2.63e-17	15	Phosphorylation of Emi1	REAC:R-HSA-176417	0.000145077	4
	metaphase plate congression	GO:0051310	3.99e-17	17	Telomere C-strand (Lagging Strand) Synthesis	REAC:R-HSA-174417	0.000169505	6
	negative regulation of metaphase/anaphase transition of cell cycle	GO:1902100	4.17e-17	15	Removal of the Flap Intermediate	REAC:R-HSA-69166	0.000224446	5
	negative regulation of nuclear division	GO:0051784	7.4e-17	17	TP53 Regulates Transcription of Genes Involved in G1 Cell Cycle Arrest	REAC:R-HSA-6804116	0.000224446	5
	G2/M transition of mitotic cell cycle	GO:0000086	1.38e-16	27	Processive synthesis on the lagging strand	REAC:R-HSA-69183	0.000333202	5
	cellular component organization or biogenesis	GO:0071840	1.43e-16	126	Regulation of TP53 Activity	REAC:R-HSA-5633007	0.000358119	12
	establishment of chromosome localization	GO:0051303	1.61e-16	18	G0 and Early G1	REAC:R-HSA-1538133	0.000361162	6
	chromosome localization	GO:0050000	2.06e-16	18	Extension of Telomeres	REAC:R-HSA-180786	0.000701891	6
	double-strand break repair	GO:0006302	2.28e-16	27	Intra-Golgi and retrograde Golgi-to-ER traffic	REAC:R-HSA-6811442	0.000745417	13
	negative regulation of cell cycle phase transition	GO:1901988	4.99e-16	27	TP53 Regulates Transcription of Cell Cycle Genes	REAC:R-HSA-6791312	0.00102546	7
					G2/M DNA damage checkpoint	REAC:R-HSA-69473	0.00127585	9
					MHC class II antigen presentation	REAC:R-HSA-2132295	0.00145375	10
					Lagging Strand Synthesis	REAC:R-HSA-69186	0.00163358	5
					Regulation of APC/C activators between G1/S and early anaphase	REAC:R-HSA-176408	0.00304129	8
					Assembly of the pre-replicative complex	REAC:R-HSA-68867	0.00944904	7
					Deposition of new CENPA-containing nucleosomes at the centromere	REAC:R-HSA-606279	0.015057	7
					Nucleosome assembly	REAC:R-HSA-774815	0.015057	7
					Activation of APC/C and APC/C:Cdc20 mediated degradation of mitotic proteins	REAC:R-HSA-176814	0.0195673	7
					Transcriptional Regulation by E2F6	REAC:R-HSA-8953750	0.0253749	5
					Activation of NIMA Kinases NEK9, NEK6, NEK7	REAC:R-HSA-2980767	0.026466	3
					Cyclin A:Cdk2-associated events at S phase entry	REAC:R-HSA-69656	0.040142	7
					Telomere C-strand synthesis initiation	REAC:R-HSA-174430	0.0419475	3
					DNA replication initiation	REAC:R-HSA-68952	0.0419475	3
purple	defense response to virus	GO:0051607	3.98512e-33	23	Hepatitis C	KEGG:05160	1.8699e-09	9
	response to virus	GO:0009615	2.87898e-32	24	Influenza A	KEGG:05164	3.66972e-09	9
	type I interferon signaling pathway	GO:0060337	8.32449e-26	16	Measles	KEGG:05162	3.12554e-08	8
	cellular response to type I interferon	GO:0071357	8.32449e-26	16	Epstein-Barr virus infection	KEGG:05169	1.4177e-05	7
	response to type I interferon	GO:0034340	1.71343e-25	16	Herpes simplex virus 1 infection	KEGG:05168	0.000553569	8
	response to other organism	GO:0051707	3.44343e-25	29	RIG-I-like receptor signaling pathway	KEGG:04622	0.00126117	4
	response to external biotic stimulus	GO:0043207	3.57848e-25	29	JAK-STAT signaling pathway	KEGG:04630	0.00203294	5
	response to biotic stimulus	GO:0009607	6.57648e-25	29	NOD-like receptor signaling pathway	KEGG:04621	0.00311026	5
	innate immune response	GO:0045087	2.16641e-23	25	Hepatitis B	KEGG:05161	0.0329494	4
	defense response to other organism	GO:0098542	7.41494e-23	26	Interferon alpha/beta signaling	REAC:R-HSA-909733	4.42e-25	15
	interspecies interaction between organisms	GO:0044419	1.0634e-20	29	Interferon Signaling	REAC:R-HSA-913531	8.57498e-24	18
	defense response	GO:0006952	3.82455e-18	26	Cytokine Signaling in Immune system	REAC:R-HSA-1280215	6.65037e-17	21
	cytokine-mediated signaling pathway	GO:0019221	5.19082e-18	21	Antiviral mechanism by IFN-stimulated genes	REAC:R-HSA-1169410	3.66036e-15	11
	response to cytokine	GO:0034097	3.4271e-17	23	Immune System	REAC:R-HSA-168256	1.37034e-12	24
	response to external stimulus	GO:0009605	4.33094e-17	29	OAS antiviral response	REAC:R-HSA-8983711	2.3081e-09	5
	immune response	GO:0006955	5.78673e-17	27	ISG15 antiviral mechanism	REAC:R-HSA-1169408	7.50703e-08	7
	negative regulation of viral genome replication	GO:0045071	8.49561e-17	11	Interleukin-20 family signaling	REAC:R-HSA-8854691	0.000108367	4
	immune effector process	GO:0002252	9.56894e-17	23	DDX58/IFIH1-mediated induction of interferon-alpha/beta	REAC:R-HSA-168928	0.000344937	5
	negative regulation of viral process	GO:0048525	3.03368e-16	12	Negative regulators of DDX58/IFIH1 signaling	REAC:R-HSA-936440	0.000391376	4
	negative regulation of viral life cycle	GO:1903901	4.29814e-15	11	TRAF3-dependent IRF activation pathway	REAC:R-HSA-918233	0.00145969	3
	cellular response to cytokine stimulus	GO:0071345	5.87026e-15	21	TRAF6 mediated IRF7 activation	REAC:R-HSA-933541	0.0142991	3
	regulation of viral genome replication	GO:0045069	2.10469e-14	11	Interferon gamma signaling	REAC:R-HSA-877300	0.0171981	4
	immune system process	GO:0002376	2.97672e-14	28	The human immune response to tuberculosis	WP:WP4197	6.71725e-09	6
	viral genome replication	GO:0019079	3.41776e-13	11	Host-pathogen interaction of human corona viruses - Interferon induction	WP:WP4880	7.21663e-08	6
	regulation of viral process	GO:0050792	1.646e-12	12	Type II interferon signaling (IFNG)	WP:WP619	1.50207e-07	6
	regulation of viral life cycle	GO:1903900	2.16888e-12	11	Type III interferon signaling	WP:WP2113	2.01838e-06	4
	regulation of symbiotic process	GO:0043903	3.57816e-12	12	Overview of interferons-mediated signaling pathway	WP:WP4558	1.08288e-05	5
	cellular response to organic substance	GO:0071310	2.24681e-10	24	Pathways of nucleic acid metabolism and innate immune sensing	WP:WP4705	1.72643e-05	4
	response to stress	GO:0006950	5.17816e-10	27	Type I Interferon Induction and Signaling During SARS-CoV-2 Infection	WP:WP4868	0.000218973	4
	viral life cycle	GO:0019058	1.21848e-08	11	Non-genomic actions of 1,25 dihydroxyvitamin D3	WP:WP4341	0.000279919	5
	viral process	GO:0016032	1.49396e-08	15	SARS coronavirus and innate immunity	WP:WP4912	0.000288825	4
	cellular response to chemical stimulus	GO:0070887	1.87814e-08	24	Novel intracellular components of RIG-I-like receptor (RLR) pathway	WP:WP3865	0.00420045	4
	response to organic substance	GO:0010033	2.09751e-08	24
	symbiotic process	GO:0044403	3.6007e-08	15
	interferon-gamma-mediated signaling pathway	GO:0060333	2.61859e-07	7
	cell surface receptor signaling pathway	GO:0007166	6.02036e-07	22
	regulation of ribonuclease activity	GO:0060700	1.809e-06	4
	response to interferon-gamma	GO:0034341	2.904e-06	8
	regulation of immune effector process	GO:0002697	6.26611e-06	10
	regulation of defense response to virus	GO:0050688	6.82101e-06	6
	receptor signaling pathway via JAK-STAT	GO:0007259	2.57064e-05	7
	response to chemical	GO:0042221	3.18507e-05	24
	regulation of response to biotic stimulus	GO:0002831	3.70414e-05	9
	receptor signaling pathway via STAT	GO:0097696	3.84299e-05	7
	cellular response to interferon-gamma	GO:0071346	4.15289e-05	7
	cellular response to exogenous dsRNA	GO:0071360	4.34408e-05	4
	regulation of immune system process	GO:0002682	4.50705e-05	15
	regulation of nuclease activity	GO:0032069	0.000103328	4
	cellular response to dsRNA	GO:0071359	0.000124925	4
	positive regulation of defense response to virus by host	GO:0002230	0.000246356	4
	response to stimulus	GO:0050896	0.000709307	30
	regulation of defense response to virus by host	GO:0050691	0.00102201	4
	regulation of immune response	GO:0050776	0.00112055	11
	regulation of cytokine production	GO:0001817	0.00135351	10
	signal transduction	GO:0007165	0.00137827	25
	regulation of response to cytokine stimulus	GO:0060759	0.00184394	6
	negative regulation of type I interferon production	GO:0032480	0.00223688	4
	response to exogenous dsRNA	GO:0043330	0.00266056	4
	cytokine production	GO:0001816	0.00302406	10
	cellular response to stimulus	GO:0051716	0.0035583	27
	cellular response to virus	GO:0098586	0.00429188	4
	negative regulation of cytokine production	GO:0001818	0.00436173	7
	response to dsRNA	GO:0043331	0.00462271	4
	regulation of type I interferon production	GO:0032479	0.00531815	5
	positive regulation of response to cytokine stimulus	GO:0060760	0.00534065	4
	type I interferon production	GO:0032606	0.0057359	5
	regulation of defense response	GO:0031347	0.00605986	9
	signaling	GO:0023052	0.00809947	25
	cell communication	GO:0007154	0.00863879	25
	response to interferon-alpha	GO:0035455	0.0116121	3
	regulation of cytokine production involved in immune response	GO:0002718	0.013651	4
	type III interferon production	GO:0034343	0.0159684	2
	regulation of type III interferon production	GO:0034344	0.0159684	2
	positive regulation of interferon-alpha production	GO:0032727	0.0176071	3
	regulation of response to interferon-gamma	GO:0060330	0.0199838	3
	regulation of interferon-gamma-mediated signaling pathway	GO:0060334	0.0199838	3
	positive regulation of immune system process	GO:0002684	0.0219804	10
	cytoplasmic pattern recognition receptor signaling pathway in response to virus	GO:0039528	0.0283605	3
	response to interferon-beta	GO:0035456	0.0350623	3
	regulation of interferon-alpha production	GO:0032647	0.0350623	3
	cytokine production involved in immune response	GO:0002367	0.0361596	4
	regulation of type 2 immune response	GO:0002828	0.0387719	3
	interferon-alpha production	GO:0032607	0.0427309	3

## Sheet: b
Table S1 Biological functions (from Gene Ontology and Pathway Enrichment) of Genes in Clinically significant modules.
b. In BRCA2-mutations
Module	GO biological process				Signaling pathway enrichment
	Term name	Term ID	P value	Count	Term name	Term ID	P value	Count
red	response to endogenous stimulus	GO:0009719	1.8965e-08	52	PPAR signaling pathway	KEGG:03320	1.01444e-05	10
	response to organic substance	GO:0010033	1.60085e-07	77	Malaria	KEGG:05144	0.000505515	7
	response to chemical	GO:0042221	2.81269e-07	95	Regulation of lipolysis in adipocytes	KEGG:04923	0.000982036	7
	cellular response to endogenous stimulus	GO:0071495	3.75886e-07	45	Adipocytokine signaling pathway	KEGG:04920	0.00455173	7
	response to oxygen-containing compound	GO:1901700	4.0312e-07	50	AMPK signaling pathway	KEGG:04152	0.0045524	9
	primary alcohol metabolic process	GO:0034308	6.12831e-07	12	Retinol metabolism	KEGG:00830	0.0318226	6
	response to peptide	GO:1901652	7.39306e-07	26	Fatty acid degradation	KEGG:00071	0.035534	5
	alcohol metabolic process	GO:0006066	2.59485e-06	21	Transcriptional regulation of white adipocyte differentiation	REAC:R-HSA-381340	0.000411129	9
	response to hormone	GO:0009725	2.62852e-06	34	Abacavir transport and metabolism	REAC:R-HSA-2161522	0.00205256	4
	response to organonitrogen compound	GO:0010243	5.52579e-06	36	RA biosynthesis pathway	REAC:R-HSA-5365859	0.00289711	5
	cellular response to peptide	GO:1901653	8.14963e-06	21	Ethanol oxidation	REAC:R-HSA-71384	0.0047409	4
	regulation of biological quality	GO:0065008	8.24911e-06	82	Signaling by Retinoic Acid	REAC:R-HSA-5362517	0.00677779	6
	response to insulin	GO:0032868	9.10305e-06	18	FOXO-mediated transcription of oxidative stress, metabolic and neuronal genes	REAC:R-HSA-9615017	0.0144171	5
	small molecule metabolic process	GO:0044281	1.27728e-05	51	Lipid particle organization	REAC:R-HSA-8964572	0.015829	3
	carboxylic acid metabolic process	GO:0019752	1.51185e-05	35	Synthesis of bile acids and bile salts	REAC:R-HSA-192105	0.0232688	5
	cellular response to chemical stimulus	GO:0070887	1.57501e-05	72	Adipogenesis	WP:WP236	3.72247e-07	15
	response to peptide hormone	GO:0043434	1.58017e-05	22	PPAR signaling pathway	WP:WP3942	0.000196566	9
	organic acid metabolic process	GO:0006082	1.59473e-05	37	Fatty Acid Omega Oxidation	WP:WP206	0.000439746	5
	cellular response to hormone stimulus	GO:0032870	1.74292e-05	27	Transcription factor regulation in adipogenesis	WP:WP3599	0.00351212	5
	response to extracellular stimulus	GO:0009991	1.7817e-05	23	Estrogen Receptor Pathway	WP:WP2881	0.00661024	4
	lipid metabolic process	GO:0006629	2.05182e-05	41	Differentiation of white and brown adipocyte	WP:WP2895	0.00680799	5
	response to nutrient levels	GO:0031667	2.42646e-05	22	Vitamin A and Carotenoid Metabolism	WP:WP716	0.00984883	6
	organic hydroxy compound metabolic process	GO:1901615	2.60675e-05	24	Cells and Molecules involved in local acute inflammatory response	WP:WP4493	0.0208954	4
	response to nitrogen compound	GO:1901698	3.84377e-05	36	Nuclear Receptors Meta-Pathway	WP:WP2882	0.0324541	15
	retinoid metabolic process	GO:0001523	4.14381e-05	11	Hypertrophy Model	WP:WP516	0.0409227	4
	response to external stimulus	GO:0009605	5.13652e-05	63
	retinol metabolic process	GO:0042572	5.86656e-05	8
	diterpenoid metabolic process	GO:0016101	7.47739e-05	11
	oxoacid metabolic process	GO:0043436	0.000115592	35
	response to fatty acid	GO:0070542	0.00012797	10
	terpenoid metabolic process	GO:0006721	0.000184935	11
	monocarboxylic acid metabolic process	GO:0032787	0.000192981	25
	cellular response to organic substance	GO:0071310	0.000313371	60
	regulation of localization	GO:0032879	0.000402031	62
	response to lipid	GO:0033993	0.000450072	30
	oxidation-reduction process	GO:0055114	0.000618286	31
	regulation of hormone levels	GO:0010817	0.000820728	21
	cellular response to organonitrogen compound	GO:0071417	0.000878454	24
	isoprenoid metabolic process	GO:0006720	0.000957828	11
	temperature homeostasis	GO:0001659	0.00108759	12
	regulation of cold-induced thermogenesis	GO:0120161	0.00118327	11
	cold-induced thermogenesis	GO:0106106	0.00118327	11
	cellular lipid metabolic process	GO:0044255	0.00186204	31
	cellular response to peptide hormone stimulus	GO:0071375	0.00198652	16
	hormone metabolic process	GO:0042445	0.0023468	13
	adaptive thermogenesis	GO:1990845	0.00246202	11
	positive regulation of cold-induced thermogenesis	GO:0120162	0.0025335	9
	regulation of system process	GO:0044057	0.0031501	22
	response to organic cyclic compound	GO:0014070	0.00335716	29
	cellular response to nitrogen compound	GO:1901699	0.00344084	24
	cellular response to insulin stimulus	GO:0032869	0.00348659	13
	cellular response to oxygen-containing compound	GO:1901701	0.00420939	33
	response to ethanol	GO:0045471	0.00481426	10
	reactive oxygen species metabolic process	GO:0072593	0.00612487	14
	response to stimulus	GO:0050896	0.00669885	135
	cellular response to fatty acid	GO:0071398	0.00759822	7
	response to alcohol	GO:0097305	0.0076633	13
	small molecule biosynthetic process	GO:0044283	0.00947433	23
	carbohydrate biosynthetic process	GO:0016051	0.0100166	12
	positive regulation of multicellular organismal process	GO:0051240	0.0102513	42
	positive regulation of biological process	GO:0048518	0.0108553	101
	insulin receptor signaling pathway	GO:0008286	0.0117632	10
	fatty acid metabolic process	GO:0006631	0.0119879	16
	circulatory system process	GO:0003013	0.0124015	20
	ethanol oxidation	GO:0006069	0.0133671	4
	energy reserve metabolic process	GO:0006112	0.0137994	8
	lipid localization	GO:0010876	0.0142121	17
	gluconeogenesis	GO:0006094	0.0149877	8
	regulation of transport	GO:0051049	0.0157744	43
	inflammatory response	GO:0006954	0.0164976	24
	system process	GO:0003008	0.0172435	47
	generation of precursor metabolites and energy	GO:0006091	0.0186854	19
	hexose biosynthetic process	GO:0019319	0.0190841	8
	positive regulation of peptidyl-tyrosine phosphorylation	GO:0050731	0.0205258	11
	regulation of peptide secretion	GO:0002791	0.0207274	19
	regulation of cell migration	GO:0030334	0.0248234	27
	fat cell differentiation	GO:0045444	0.0268838	12
	blood circulation	GO:0008015	0.0274196	19
	negative regulation of response to stimulus	GO:0048585	0.0293783	39
	monosaccharide biosynthetic process	GO:0046364	0.030152	8
	cellular hormone metabolic process	GO:0034754	0.030352	9
	energy derivation by oxidation of organic compounds	GO:0015980	0.0331223	13
	regulation of lipid metabolic process	GO:0019216	0.0354615	16
	regulation of lipid storage	GO:0010883	0.0358131	6
	positive regulation of transport	GO:0051050	0.0360981	27
	cell migration	GO:0016477	0.0376934	37
	cellular response to lipid	GO:0071396	0.0407316	20
	response to organophosphorus	GO:0046683	0.0460438	9
	positive regulation of transmembrane transport	GO:0034764	0.0472497	11
purple
blue	cell cycle	GO:0007049	1.02509e-47	256	Cell cycle	KEGG:04110	1.25639e-22	44
	mitotic cell cycle	GO:0000278	8.07931e-47	184	DNA replication	KEGG:03030	1.30861e-10	17
	mitotic cell cycle process	GO:1903047	1.64503e-46	165	Fanconi anemia pathway	KEGG:03460	1.61865e-05	15
	cell cycle process	GO:0022402	1.85136e-44	209	Oocyte meiosis	KEGG:04114	0.000161765	22
	chromosome segregation	GO:0007059	3.67864e-35	87	Cellular senescence	KEGG:04218	0.00055502	24
	cell division	GO:0051301	2.06529e-34	119	MicroRNAs in cancer	KEGG:05206	0.000969472	24
	nuclear division	GO:0000280	8.57164e-33	95	Carbon metabolism	KEGG:01200	0.00248997	19
	organelle fission	GO:0048285	2.18867e-32	100	Progesterone-mediated oocyte maturation	KEGG:04914	0.00910053	16
	mitotic nuclear division	GO:0140014	1.13664e-28	72	p53 signaling pathway	KEGG:04115	0.0190952	13
	nuclear chromosome segregation	GO:0098813	2.07839e-27	70	Human T-cell leukemia virus 1 infection	KEGG:05166	0.044086	25
	mitotic cell cycle phase transition	GO:0044772	8.96354e-27	106	Cell Cycle	REAC:R-HSA-1640170	3.55897e-47	142
	cell cycle phase transition	GO:0044770	1.67644e-26	110	Cell Cycle, Mitotic	REAC:R-HSA-69278	1.19356e-39	120
	regulation of cell cycle	GO:0051726	3.37489e-26	164	Cell Cycle Checkpoints	REAC:R-HSA-69620	3.02056e-29	77
	sister chromatid segregation	GO:0000819	2.50256e-25	57	Resolution of Sister Chromatid Cohesion	REAC:R-HSA-2500257	1.24717e-21	44
	DNA replication	GO:0006260	2.6676e-25	69	Amplification of signal from unattached kinetochores via a MAD2 inhibitory signal	REAC:R-HSA-141444	5.84556e-19	36
	chromosome organization	GO:0051276	6.78106e-25	160	Amplification of signal from the kinetochores	REAC:R-HSA-141424	5.84556e-19	36
	mitotic sister chromatid segregation	GO:0000070	3.94662e-24	51	Mitotic Prometaphase	REAC:R-HSA-68877	1.15042e-18	52
	regulation of cell cycle process	GO:0010564	1.48102e-23	119	EML4 and NUDC in mitotic spindle formation	REAC:R-HSA-9648025	5.00829e-18	39
	DNA-dependent DNA replication	GO:0006261	1.80873e-20	47	RHO GTPases Activate Formins	REAC:R-HSA-5663220	9.21791e-18	42
	microtubule cytoskeleton organization involved in mitosis	GO:1902850	4.74218e-19	43	Mitotic Spindle Checkpoint	REAC:R-HSA-69618	3.37943e-17	37
	spindle organization	GO:0007051	9.40153e-19	48	Mitotic Metaphase and Anaphase	REAC:R-HSA-2555396	7.84564e-16	48
	regulation of mitotic cell cycle	GO:0007346	1.00069e-18	103	Mitotic G1 phase and G1/S transition	REAC:R-HSA-453279	2.23285e-15	41
	regulation of chromosome segregation	GO:0051983	5.52083e-18	37	Separation of Sister Chromatids	REAC:R-HSA-2467813	3.45746e-15	46
	DNA metabolic process	GO:0006259	1.20489e-17	121	Mitotic Anaphase	REAC:R-HSA-68882	3.61451e-15	47
	positive regulation of cell cycle	GO:0045787	1.32339e-17	71	DNA Replication	REAC:R-HSA-69306	1.58405e-14	37
	cell cycle DNA replication	GO:0044786	1.4406e-16	28	G1/S Transition	REAC:R-HSA-69206	4.90791e-14	37
	mitotic spindle organization	GO:0007052	1.59098e-16	36	S Phase	REAC:R-HSA-69242	6.0506e-14	41
	positive regulation of cell cycle process	GO:0090068	4.0692e-16	59	M Phase	REAC:R-HSA-68886	5.02275e-13	65
	microtubule cytoskeleton organization	GO:0000226	3.34671e-15	85	DNA strand elongation	REAC:R-HSA-69190	3.11269e-12	18
	meiotic cell cycle	GO:0051321	7.77512e-15	52	Activation of ATR in response to replication stress	REAC:R-HSA-176187	5.19404e-12	19
	meiotic cell cycle process	GO:1903046	9.96212e-15	45	Activation of the pre-replicative complex	REAC:R-HSA-68962	6.48983e-12	18
	cell cycle checkpoint	GO:0000075	1.417e-14	48	Synthesis of DNA	REAC:R-HSA-69239	1.75676e-10	31
	regulation of cell cycle phase transition	GO:1901987	1.55534e-14	75	G2/M Checkpoints	REAC:R-HSA-69481	1.26183e-09	36
	regulation of mitotic nuclear division	GO:0007088	1.66471e-14	42	Unwinding of DNA	REAC:R-HSA-176974	9.05272e-09	10
	nuclear DNA replication	GO:0033260	5.86759e-14	25	Signaling by Rho GTPases	REAC:R-HSA-194315	2.0352e-08	62
	regulation of nuclear division	GO:0051783	8.90828e-14	44	HDR through Homologous Recombination (HRR)	REAC:R-HSA-5685942	2.5598e-08	21
	regulation of mitotic cell cycle phase transition	GO:1901990	9.35287e-14	70	DNA Replication Pre-Initiation	REAC:R-HSA-69002	8.68031e-08	23
	negative regulation of cell cycle	GO:0045786	2.63292e-13	86	Resolution of D-loop Structures through Holliday Junction Intermediates	REAC:R-HSA-5693568	4.40724e-07	14
	meiotic nuclear division	GO:0140013	3.92987e-13	41	G1/S-Specific Transcription	REAC:R-HSA-69205	4.48921e-07	13
	mitotic cell cycle checkpoint	GO:0007093	4.11e-13	40	RHO GTPase Effectors	REAC:R-HSA-195258	6.20485e-07	47
	G1/S transition of mitotic cell cycle	GO:0000082	6.45827e-13	52	Resolution of D-Loop Structures	REAC:R-HSA-5693537	7.1047e-07	14
	negative regulation of cell cycle process	GO:0010948	9.39623e-13	60	Polo-like kinase mediated events	REAC:R-HSA-156711	8.91595e-07	10
	cell cycle G1/S phase transition	GO:0044843	1.31201e-12	54	Homologous DNA Pairing and Strand Exchange	REAC:R-HSA-5693579	1.92221e-06	15
	cellular response to DNA damage stimulus	GO:0006974	1.32445e-12	104	Chromosome Maintenance	REAC:R-HSA-73886	3.28108e-06	24
	regulation of sister chromatid segregation	GO:0033045	1.76575e-12	28	G0 and Early G1	REAC:R-HSA-1538133	3.75035e-06	12
	DNA repair	GO:0006281	2.94412e-12	78	Homology Directed Repair	REAC:R-HSA-5693538	5.72469e-06	27
	chromosome separation	GO:0051304	3.87571e-12	29	Presynaptic phase of homologous DNA pairing and strand exchange	REAC:R-HSA-5693616	5.90429e-06	14
	microtubule-based process	GO:0007017	2.10068e-11	94	Mitotic G2-G2/M phases	REAC:R-HSA-453274	9.31364e-06	33
	DNA recombination	GO:0006310	3.06989e-11	51	Extension of Telomeres	REAC:R-HSA-180786	1.59336e-05	12
	regulation of mitotic sister chromatid separation	GO:0010965	3.62009e-11	23	Cyclin A/B1/B2 associated events during G2/M transition	REAC:R-HSA-69273	1.82199e-05	11
	DNA conformation change	GO:0071103	4.11562e-11	57	DNA Double-Strand Break Repair	REAC:R-HSA-5693532	2.35023e-05	29
	mitotic sister chromatid separation	GO:0051306	1.18876e-10	23	Resolution of D-loop Structures through Synthesis-Dependent Strand Annealing (SDSA)	REAC:R-HSA-5693554	2.99706e-05	11
	DNA replication initiation	GO:0006270	1.60591e-10	19	HDR through Homologous Recombination (HRR) or Single Strand Annealing (SSA)	REAC:R-HSA-5693567	3.89705e-05	25
	metaphase/anaphase transition of mitotic cell cycle	GO:0007091	1.8024e-10	22	Kinesins	REAC:R-HSA-983189	8.36493e-05	16
	regulation of mitotic sister chromatid segregation	GO:0033047	2.19754e-10	24	G2/M Transition	REAC:R-HSA-69275	8.57717e-05	31
	regulation of chromosome separation	GO:1905818	2.51857e-10	23	Telomere C-strand (Lagging Strand) Synthesis	REAC:R-HSA-174417	0.00014402	10
	recombinational repair	GO:0000725	2.5215e-10	33	TP53 Regulates Transcription of Cell Cycle Genes	REAC:R-HSA-6791312	0.000155562	14
	negative regulation of mitotic cell cycle	GO:0045930	2.5689e-10	54	Condensation of Prometaphase Chromosomes	REAC:R-HSA-2514853	0.000232084	7
	organelle organization	GO:0006996	2.82829e-10	299	HDR through Single Strand Annealing (SSA)	REAC:R-HSA-5685938	0.000236191	12
	metaphase/anaphase transition of cell cycle	GO:0044784	3.96142e-10	22	Regulation of TP53 Activity through Phosphorylation	REAC:R-HSA-6804756	0.000351518	19
	negative regulation of nuclear division	GO:0051784	5.79578e-10	22	DNA Repair	REAC:R-HSA-73894	0.000743927	41
	negative regulation of sister chromatid segregation	GO:0033046	7.19811e-10	19	Phosphorylation of Emi1	REAC:R-HSA-176417	0.00154838	5
	cell cycle G2/M phase transition	GO:0044839	7.8825e-10	47	TP53 Regulates Transcription of Genes Involved in G1 Cell Cycle Arrest	REAC:R-HSA-6804116	0.00207584	7
	cytoskeleton organization	GO:0007010	8.1093e-10	134	APC/C-mediated degradation of cell cycle proteins	REAC:R-HSA-174143	0.00251564	17
	negative regulation of mitotic sister chromatid separation	GO:2000816	8.47628e-10	18	Regulation of mitotic cell cycle	REAC:R-HSA-453276	0.00251564	17
	regulation of mitotic metaphase/anaphase transition	GO:0030071	8.92818e-10	21	Lagging Strand Synthesis	REAC:R-HSA-69186	0.00330393	8
	negative regulation of chromosome segregation	GO:0051985	1.15066e-09	19	Switching of origins to a post-replicative state	REAC:R-HSA-69052	0.00477347	17
	double-strand break repair via homologous recombination	GO:0000724	1.19847e-09	32	Transcription of E2F targets under negative control by p107 (RBL1) and p130 (RBL2) in complex with HDAC1	REAC:R-HSA-1362300	0.00625901	7
	negative regulation of chromosome separation	GO:1905819	1.41276e-09	18	Assembly of the pre-replicative complex	REAC:R-HSA-68867	0.0104054	14
	negative regulation of cell cycle phase transition	GO:1901988	1.59292e-09	46	Orc1 removal from chromatin	REAC:R-HSA-68949	0.0173542	14
	regulation of metaphase/anaphase transition of cell cycle	GO:1902099	1.93366e-09	21	G2 Phase	REAC:R-HSA-68911	0.0228806	4
	negative regulation of mitotic nuclear division	GO:0045839	1.98403e-09	20	G2/M DNA replication checkpoint	REAC:R-HSA-69478	0.0228806	4
	double-strand break repair	GO:0006302	2.13318e-09	45	G2/M DNA damage checkpoint	REAC:R-HSA-69473	0.037431	16
	double-strand break repair via break-induced replication	GO:0000727	3.15725e-09	10	Regulation of TP53 Activity	REAC:R-HSA-5633007	0.0469254	22
	negative regulation of mitotic sister chromatid segregation	GO:0033048	3.7302e-09	18	Processive synthesis on the lagging strand	REAC:R-HSA-69183	0.0490679	6
	G2/M transition of mitotic cell cycle	GO:0000086	4.31116e-09	44	PCNA-Dependent Long Patch Base Excision Repair	REAC:R-HSA-5651801	0.0495431	7
	negative regulation of mitotic metaphase/anaphase transition	GO:0045841	4.46907e-09	17	Retinoblastoma Gene in Cancer	WP:WP2446	5.15899e-21	38
	negative regulation of metaphase/anaphase transition of cell cycle	GO:1902100	7.40328e-09	17	Cell Cycle	WP:WP179	7.09024e-19	42
	negative regulation of mitotic cell cycle phase transition	GO:1901991	3.00328e-08	42	G1 to S cell cycle control	WP:WP45	4.33149e-13	26
	meiosis I cell cycle process	GO:0061982	3.02054e-08	28	DNA Replication	WP:WP466	1.29541e-12	21
	DNA integrity checkpoint	GO:0031570	6.64031e-08	32	DNA IR-damage and cellular response via ATR	WP:WP4016	4.31852e-07	22
	regulation of cell cycle G2/M phase transition	GO:1902749	7.30031e-08	38	Gastric Cancer Network 1	WP:WP2361	1.24773e-05	12
	mitotic spindle checkpoint	GO:0071174	3.23992e-07	15	Regulation of sister chromatid separation at the metaphase-anaphase transition	WP:WP4240	0.000184431	8
	mitotic spindle assembly checkpoint	GO:0007094	3.23992e-07	15	miRNA Regulation of DNA Damage Response	WP:WP1530	0.0002461	17
	spindle checkpoint	GO:0031577	3.23992e-07	15	DNA Damage Response	WP:WP707	0.000641678	16
	spindle assembly checkpoint	GO:0071173	3.23992e-07	15	ATM Signaling Pathway	WP:WP2516	0.00444605	11
	DNA strand elongation involved in DNA replication	GO:0006271	3.48478e-07	11	DNA IR-Double Strand Breaks (DSBs) and cellular response via ATM	WP:WP3959	0.00494602	13
	meiosis I	GO:0007127	3.4867e-07	26	Integrated Cancer Pathway	WP:WP1971	0.0116854	11
	regulation of chromosome organization	GO:0033044	3.97741e-07	50	Gastric Cancer Network 2	WP:WP2363	0.0152206	9
	spindle assembly	GO:0051225	4.66084e-07	25	Trans-sulfuration and one carbon metabolism	WP:WP2525	0.0152206	9
	establishment of chromosome localization	GO:0051303	7.11972e-07	21	Pathways in clear cell renal cell carcinoma	WP:WP4018	0.0442101	15
	chromosome localization	GO:0050000	9.19317e-07	21
	negative regulation of chromosome organization	GO:2001251	9.44065e-07	29
	attachment of spindle microtubules to kinetochore	GO:0008608	1.05322e-06	14
	regulation of G2/M transition of mitotic cell cycle	GO:0010389	1.83379e-06	34
	metaphase plate congression	GO:0051310	2.07762e-06	18
	DNA strand elongation	GO:0022616	2.16356e-06	12
	meiotic chromosome segregation	GO:0045132	2.45297e-06	22
	positive regulation of mitotic cell cycle	GO:0045931	3.63231e-06	30
	regulation of DNA replication	GO:0006275	5.67568e-06	24
	kinetochore organization	GO:0051383	6.3885e-06	11
	cellular component organization	GO:0016043	7.09109e-06	411
	DNA geometric change	GO:0032392	8.23684e-06	24
	regulation of DNA-dependent DNA replication	GO:0090329	9.15736e-06	16
	regulation of organelle organization	GO:0033043	1.42044e-05	116
	negative regulation of organelle organization	GO:0010639	1.7362e-05	51
	protein localization to chromosome	GO:0034502	1.90686e-05	20
	mitotic DNA replication	GO:1902969	2.23856e-05	9
	DNA packaging	GO:0006323	2.61343e-05	36
	centrosome cycle	GO:0007098	4.65857e-05	24
	regulation of microtubule cytoskeleton organization	GO:0070507	4.69524e-05	31
	cellular component organization or biogenesis	GO:0071840	5.03959e-05	416
	chromatin remodeling	GO:0006338	5.09755e-05	34
	regulation of cyclin-dependent protein serine/threonine kinase activity	GO:0000079	5.80274e-05	21
	positive regulation of cell cycle phase transition	GO:1901989	7.04667e-05	22
	DNA damage checkpoint	GO:0000077	9.47377e-05	26
	mitotic metaphase plate congression	GO:0007080	0.000101909	14
	cellular response to stress	GO:0033554	0.000103105	163
	reproduction	GO:0000003	0.000104554	124
	regulation of cyclin-dependent protein kinase activity	GO:1904029	0.00012067	21
	regulation of transcription involved in G1/S transition of mitotic cell cycle	GO:0000083	0.000146334	11
	reproductive process	GO:0022414	0.000168131	123
	centromere complex assembly	GO:0034508	0.00017272	15
	microtubule organizing center organization	GO:0031023	0.00018836	24
	regulation of cell cycle arrest	GO:0071156	0.000241264	21
	DNA duplex unwinding	GO:0032508	0.000241264	21
	regulation of attachment of spindle microtubules to kinetochore	GO:0051988	0.000264907	8
	mitotic DNA integrity checkpoint	GO:0044774	0.000285244	21
	sister chromatid cohesion	GO:0007062	0.00029076	15
	signal transduction involved in DNA damage checkpoint	GO:0072422	0.000297284	17
	signal transduction involved in DNA integrity checkpoint	GO:0072401	0.000297284	17
	pre-replicative complex assembly	GO:0036388	0.000300153	6
	pre-replicative complex assembly involved in cell cycle DNA replication	GO:1902299	0.000300153	6
	pre-replicative complex assembly involved in nuclear cell cycle DNA replication	GO:0006267	0.000300153	6
	signal transduction by p53 class mediator	GO:0072331	0.000302896	36
	positive regulation of cell cycle arrest	GO:0071158	0.000333971	18
	signal transduction involved in cell cycle checkpoint	GO:0072395	0.000367708	17
	mitotic spindle assembly	GO:0090307	0.00037375	15
	positive regulation of mitotic cell cycle phase transition	GO:1901992	0.000421279	19
	regulation of microtubule-based process	GO:0032886	0.000677641	32
	protein-DNA complex assembly	GO:0065004	0.000735742	34
	chromosome organization involved in meiotic cell cycle	GO:0070192	0.000743367	16
	cell population proliferation	GO:0008283	0.000752253	155
	chromatin remodeling at centromere	GO:0031055	0.000820403	13
	regulation of cytokinesis	GO:0032465	0.000861584	18
	protein localization to chromosome, centromeric region	GO:0071459	0.00099379	9
	cell cycle arrest	GO:0007050	0.00110925	32
	protein-DNA complex subunit organization	GO:0071824	0.0014992	37
	cytokinesis	GO:0000910	0.00158469	26
	mitotic DNA damage checkpoint	GO:0044773	0.00165252	19
	mitotic cytokinesis	GO:0000281	0.00168884	16
	protein localization to kinetochore	GO:0034501	0.00186756	8
	positive regulation of DNA replication	GO:0045740	0.00204751	12
	CENP-A containing nucleosome assembly	GO:0034080	0.00270835	12
	CENP-A containing chromatin organization	GO:0061641	0.00270835	12
	negative regulation of cellular component organization	GO:0051129	0.00294713	69
	positive regulation of cell cycle G2/M phase transition	GO:1902751	0.00352602	10
	establishment of mitotic spindle localization	GO:0040001	0.00380705	11
	spindle localization	GO:0051653	0.00384444	13
	histone exchange	GO:0043486	0.00465855	14
	DNA replication-independent nucleosome assembly	GO:0006336	0.00485668	13
	mitotic centrosome separation	GO:0007100	0.00570554	7
	DNA replication-independent nucleosome organization	GO:0034724	0.00609883	13
	positive regulation of cell population proliferation	GO:0008284	0.00678293	83
	positive regulation of chromosome segregation	GO:0051984	0.00943813	10
	DNA damage response, signal transduction by p53 class mediator resulting in cell cycle arrest	GO:0006977	0.00945562	13
	DNA unwinding involved in DNA replication	GO:0006268	0.0102236	7
	centrosome separation	GO:0051299	0.0102236	7
	chromatin organization	GO:0006325	0.0110008	72
	signal transduction in response to DNA damage	GO:0042770	0.0114293	21
	regulation of cell division	GO:0051302	0.0116684	24
	signal transduction involved in mitotic G1 DNA damage checkpoint	GO:0072431	0.0116796	13
	intracellular signal transduction involved in G1 DNA damage checkpoint	GO:1902400	0.0116796	13
	telomere maintenance via semi-conservative replication	GO:0032201	0.0119887	9
	positive regulation of G2/M transition of mitotic cell cycle	GO:0010971	0.0119887	9
	heterocycle metabolic process	GO:0046483	0.0130537	363
	regulation of spindle organization	GO:0090224	0.0150562	11
	regulation of meiotic cell cycle	GO:0051445	0.015379	12
	positive regulation of cellular process	GO:0048522	0.0162144	359
	signal transduction involved in mitotic DNA integrity checkpoint	GO:1902403	0.0175542	13
	signal transduction involved in mitotic DNA damage checkpoint	GO:1902402	0.0175542	13
	signal transduction involved in mitotic cell cycle checkpoint	GO:0072413	0.0175542	13
	nucleobase-containing compound metabolic process	GO:0006139	0.0214447	352
	regulation of DNA metabolic process	GO:0051052	0.025077	39
	cellular aromatic compound metabolic process	GO:0006725	0.0281374	363
	kinetochore assembly	GO:0051382	0.0282217	7
	DNA replication checkpoint	GO:0000076	0.0282217	7
	reciprocal meiotic recombination	GO:0007131	0.0293202	12
	cytoskeleton-dependent cytokinesis	GO:0061640	0.0347776	17
	ATP-dependent chromatin remodeling	GO:0043044	0.0350796	16
	homologous recombination	GO:0035825	0.0359549	12
	interstrand cross-link repair	GO:0036297	0.0359549	12
	mitotic G1 DNA damage checkpoint	GO:0031571	0.0375365	13
	mitotic G1/S transition checkpoint	GO:0044819	0.0375365	13
	regulation of mitotic spindle organization	GO:0060236	0.0381499	10
	chromosome condensation	GO:0030261	0.0388694	11
	regulation of ubiquitin protein ligase activity	GO:1904666	0.0409606	8
	female meiotic nuclear division	GO:0007143	0.0428369	9
	meiotic cell cycle phase transition	GO:0044771	0.0431979	5
	female meiosis I	GO:0007144	0.0431979	5
	regulation of meiotic cell cycle phase transition	GO:1901993	0.0431979	5
	negative regulation of cell division	GO:0051782	0.044138	7
	G1 DNA damage checkpoint	GO:0044783	0.044918	13
	regulation of signal transduction by p53 class mediator	GO:1901796	0.0468405	24
	establishment of spindle localization	GO:0051293	0.0484146	11
	histone phosphorylation	GO:0016572	0.0489634	10
turquoise	cell leading edge	GO:0031252	0.032518	40	COPI-dependent Golgi-to-ER retrograde traffic	REAC:R-HSA-6811434	0.0106126	16
	organellar ribosome	GO:0000313	0.042875	14	Mitochondrial translation termination	REAC:R-HSA-5419276	0.0323136	14
	mitochondrial ribosome	GO:0005761	0.042875	14	Mitochondrial translation initiation	REAC:R-HSA-5368286	0.0323136	14
	mitochondrial inner membrane	GO:0005743	0.0438777	44	Mitochondrial translation elongation	REAC:R-HSA-5389840	0.0323136	14
black	nervous system development	GO:0007399	1.50561e-08	54	Cell-type Dependent Selectivity of CCK2R Signaling	WP:WP3679	0.0182797	3
	central nervous system development	GO:0007417	1.54656e-08	34
	system development	GO:0048731	4.29787e-05	75
	animal organ development	GO:0048513	0.000132491	60
	neurogenesis	GO:0022008	0.000295919	36
	embryonic morphogenesis	GO:0048598	0.000419859	20
	behavior	GO:0007610	0.000559092	20
	generation of neurons	GO:0048699	0.000606288	34
	head development	GO:0060322	0.000666066	23
	embryonic organ morphogenesis	GO:0048562	0.000674652	14
	animal organ morphogenesis	GO:0009887	0.000945643	27
	brain development	GO:0007420	0.000995991	22
	sensory organ morphogenesis	GO:0090596	0.00101033	13
	skeletal system development	GO:0001501	0.0013198	18
	neuron differentiation	GO:0030182	0.00152303	31
	anatomical structure morphogenesis	GO:0009653	0.00168321	48
	dorsal/ventral pattern formation	GO:0009953	0.00209131	8
	multicellular organism development	GO:0007275	0.00235501	76
	ear morphogenesis	GO:0042471	0.00237725	9
	embryonic organ development	GO:0048568	0.00264472	16
	anatomical structure development	GO:0048856	0.00396275	80
	cognition	GO:0050890	0.00427748	13
	embryo development	GO:0009790	0.00614122	25
	developmental process	GO:0032502	0.00724396	84
	tissue development	GO:0009888	0.0104979	38
	pattern specification process	GO:0007389	0.0129522	15
	central nervous system neuron differentiation	GO:0021953	0.0149075	10
	cell differentiation	GO:0030154	0.019952	61
	regionalization	GO:0003002	0.0214331	13
	cell development	GO:0048468	0.0270289	38
	learning or memory	GO:0007611	0.0331573	11
	cellular developmental process	GO:0048869	0.0358686	61
	locomotion	GO:0040011	0.0414747	35
greenyellow	phosphatidylinositol-5-phosphate binding	GO:0010314	0.0350287	3
brown	immune response	GO:0006955	7.38428e-57	210	Cytokine-cytokine receptor interaction	KEGG:04060	8.52649e-14	44
	immune system process	GO:0002376	1.39193e-47	239	Viral protein interaction with cytokine and cytokine receptor	KEGG:04061	8.3097e-11	23
	regulation of immune system process	GO:0002682	1.511e-44	162	Type I diabetes mellitus	KEGG:04940	8.27043e-09	14
	regulation of immune response	GO:0050776	1.60596e-41	123	Allograft rejection	KEGG:05330	1.09511e-08	13
	positive regulation of immune system process	GO:0002684	2.82626e-37	123	Primary immunodeficiency	KEGG:05340	3.79897e-08	13
	lymphocyte activation	GO:0046649	2.30608e-35	100	Th1 and Th2 cell differentiation	KEGG:04658	5.06909e-08	19
	leukocyte activation	GO:0045321	3.35426e-35	132	Th17 cell differentiation	KEGG:04659	1.24844e-07	20
	defense response	GO:0006952	9.26384e-34	152	Hematopoietic cell lineage	KEGG:04640	1.64386e-07	19
	cell activation	GO:0001775	5.56446e-33	137	Cell adhesion molecules (CAMs)	KEGG:04514	3.62707e-07	23
	positive regulation of immune response	GO:0050778	5.42588e-31	94	Graft-versus-host disease	KEGG:05332	5.32685e-07	12
	T cell activation	GO:0042110	9.02223e-30	74	Chemokine signaling pathway	KEGG:04062	2.69439e-06	25
	regulation of leukocyte activation	GO:0002694	1.81662e-27	80	Antigen processing and presentation	KEGG:04612	2.78957e-06	15
	regulation of cell activation	GO:0050865	7.93514e-27	82	Phagosome	KEGG:04145	1.17337e-05	21
	response to other organism	GO:0051707	2.3982e-26	128	Autoimmune thyroid disease	KEGG:05320	1.77199e-05	12
	response to external biotic stimulus	GO:0043207	2.72986e-26	128	Leishmaniasis	KEGG:05140	3.60949e-05	14
	regulation of lymphocyte activation	GO:0051249	6.30774e-26	72	Inflammatory bowel disease (IBD)	KEGG:05321	3.81204e-05	13
	response to biotic stimulus	GO:0009607	2.09698e-25	128	Human T-cell leukemia virus 1 infection	KEGG:05166	4.68383e-05	25
	adaptive immune response	GO:0002250	5.27259e-24	80	Natural killer cell mediated cytotoxicity	KEGG:04650	6.79389e-05	18
	regulation of T cell activation	GO:0050863	1.46922e-23	56	Rheumatoid arthritis	KEGG:05323	8.20911e-05	15
	innate immune response	GO:0045087	4.19132e-23	93	Viral myocarditis	KEGG:05416	8.47681e-05	12
	defense response to other organism	GO:0098542	1.3315e-21	102	Osteoclast differentiation	KEGG:04380	8.6754e-05	18
	leukocyte cell-cell adhesion	GO:0007159	1.45679e-21	56	T cell receptor signaling pathway	KEGG:04660	0.000128251	16
	regulation of defense response	GO:0031347	1.32883e-20	78	Epstein-Barr virus infection	KEGG:05169	0.00149151	21
	regulation of leukocyte cell-cell adhesion	GO:1903037	2.16695e-20	52	JAK-STAT signaling pathway	KEGG:04630	0.00357064	18
	response to external stimulus	GO:0009605	2.37212e-20	175	B cell receptor signaling pathway	KEGG:04662	0.00359578	12
	cell surface receptor signaling pathway	GO:0007166	4.59445e-20	187	Intestinal immune network for IgA production	KEGG:04672	0.00379439	9
	cytokine-mediated signaling pathway	GO:0019221	7.61346e-20	81	African trypanosomiasis	KEGG:05143	0.00467272	8
	immune effector process	GO:0002252	1.57365e-19	105	Tuberculosis	KEGG:05152	0.00994601	18
	regulation of mononuclear cell proliferation	GO:0032944	4.53437e-19	42	NF-kappa B signaling pathway	KEGG:04064	0.0111844	13
	interspecies interaction between organisms	GO:0044419	4.64726e-19	143	PD-L1 expression and PD-1 checkpoint pathway in cancer	KEGG:05235	0.011931	12
	mononuclear cell proliferation	GO:0032943	8.67362e-19	47	Measles	KEGG:05162	0.020837	15
	lymphocyte differentiation	GO:0030098	1.93439e-18	52	Human immunodeficiency virus 1 infection	KEGG:05170	0.0346958	19
	leukocyte differentiation	GO:0002521	2.49916e-18	63	Malaria	KEGG:05144	0.0456229	8
	regulation of lymphocyte proliferation	GO:0050670	2.6506e-18	41	Immune System	REAC:R-HSA-168256	4.42669e-32	174
	lymphocyte proliferation	GO:0046651	3.91818e-18	46	Immunoregulatory interactions between a Lymphoid and a non-Lymphoid cell	REAC:R-HSA-198933	1.57316e-17	38
	cellular response to cytokine stimulus	GO:0071345	4.22508e-18	95	Adaptive Immune System	REAC:R-HSA-1280218	1.68483e-17	81
	regulation of leukocyte proliferation	GO:0070663	4.41342e-18	42	Cytokine Signaling in Immune system	REAC:R-HSA-1280215	4.19165e-12	73
	positive regulation of leukocyte activation	GO:0002696	5.80558e-18	54	Chemokine receptors bind chemokines	REAC:R-HSA-380108	1.40593e-08	16
	positive regulation of cell activation	GO:0050867	5.85973e-18	55	Interferon gamma signaling	REAC:R-HSA-877300	2.43344e-08	19
	positive regulation of cell-cell adhesion	GO:0022409	8.3767e-18	45	Innate Immune System	REAC:R-HSA-168249	3.84479e-07	75
	response to cytokine	GO:0034097	9.12735e-18	99	PD-1 signaling	REAC:R-HSA-389948	9.3707e-07	10
	regulation of cell-cell adhesion	GO:0022407	1.13188e-17	56	Class A/1 (Rhodopsin-like receptors)	REAC:R-HSA-373076	1.82076e-06	34
	positive regulation of response to stimulus	GO:0048584	1.23876e-17	153	Costimulation by the CD28 family	REAC:R-HSA-388841	1.86168e-06	15
	regulation of response to external stimulus	GO:0032101	1.30472e-17	91	Generation of second messenger molecules	REAC:R-HSA-202433	4.80519e-06	11
	positive regulation of leukocyte cell-cell adhesion	GO:1903039	2.46725e-17	41	GPCR ligand binding	REAC:R-HSA-500792	1.13228e-05	40
	activation of immune response	GO:0002253	2.54042e-17	63	Signaling by Interleukins	REAC:R-HSA-449147	3.59867e-05	39
	leukocyte proliferation	GO:0070661	2.68565e-17	47	Translocation of ZAP-70 to Immunological synapse	REAC:R-HSA-202430	5.96306e-05	8
	positive regulation of T cell activation	GO:0050870	4.35558e-17	39	Interleukin-2 family signaling	REAC:R-HSA-451927	6.72862e-05	11
	inflammatory response	GO:0006954	5.87377e-17	76	Antigen processing-Cross presentation	REAC:R-HSA-1236975	7.56896e-05	16
	regulation of cell adhesion	GO:0030155	1.44517e-16	72	Phosphorylation of CD3 and TCR zeta chains	REAC:R-HSA-202427	0.000212408	8
	positive regulation of lymphocyte activation	GO:0051251	1.5608e-16	49	TCR signaling	REAC:R-HSA-202403	0.000220691	17
	immune response-activating cell surface receptor signaling pathway	GO:0002429	3.66502e-16	56	Interleukin-2 signaling	REAC:R-HSA-9020558	0.000481528	6
	immune response-activating signal transduction	GO:0002757	3.66502e-16	56	Interferon Signaling	REAC:R-HSA-913531	0.000831401	21
	immune response-regulating cell surface receptor signaling pathway	GO:0002768	3.86156e-16	58	Peptide ligand-binding receptors	REAC:R-HSA-375276	0.00362331	20
	immune response-regulating signaling pathway	GO:0002764	5.14573e-16	58	Nucleotide-like (purinergic) receptors	REAC:R-HSA-418038	0.00372149	6
	regulation of response to stimulus	GO:0048583	5.74607e-16	218	Interleukin-21 signaling	REAC:R-HSA-9020958	0.00408998	5
	T cell differentiation	GO:0030217	1.89134e-15	40	RUNX1 and FOXP3 control the development of regulatory T lymphocytes (Tregs)	REAC:R-HSA-8877330	0.00408998	5
	positive regulation of cell adhesion	GO:0045785	3.70729e-15	52	G alpha (i) signalling events	REAC:R-HSA-418594	0.00551248	31
	response to stimulus	GO:0050896	3.92095e-15	368	Antigen Presentation: Folding, assembly and peptide loading of class I MHC	REAC:R-HSA-983170	0.00582138	7
	regulation of T cell proliferation	GO:0042129	5.17276e-15	33	Neutrophil degranulation	REAC:R-HSA-6798695	0.0116026	34
	cell adhesion	GO:0007155	6.08175e-15	104	P2Y receptors	REAC:R-HSA-417957	0.0121563	5
	regulation of innate immune response	GO:0045088	6.65685e-15	43	TNFR2 non-canonical NF-kB pathway	REAC:R-HSA-5668541	0.012705	13
	positive regulation of mononuclear cell proliferation	GO:0032946	7.80846e-15	30	TNFs bind their physiological receptors	REAC:R-HSA-5669034	0.0168281	7
	biological adhesion	GO:0022610	8.56133e-15	104	C-type lectin receptors (CLRs)	REAC:R-HSA-5621481	0.022609	15
	T cell proliferation	GO:0042098	1.33079e-14	35	Interferon alpha/beta signaling	REAC:R-HSA-909733	0.0326459	10
	response to interferon-gamma	GO:0034341	1.572e-14	35	ER-Phagosome pathway	REAC:R-HSA-1236974	0.0437742	11
	cellular response to interferon-gamma	GO:0071346	3.21826e-14	33	Downstream TCR signaling	REAC:R-HSA-202424	0.0465361	12
	positive regulation of leukocyte proliferation	GO:0070665	4.17388e-14	30	Interleukin-10 signaling	REAC:R-HSA-6783783	0.0488735	8
	positive regulation of defense response	GO:0031349	4.73327e-14	47	Allograft Rejection	WP:WP2328	2.05908e-11	23
	positive regulation of lymphocyte proliferation	GO:0050671	6.17022e-14	29	Interactions between immune cells and microRNAs in tumor microenvironment	WP:WP4559	4.78552e-07	11
	regulation of response to biotic stimulus	GO:0002831	1.0174e-13	48	Cancer immunotherapy by PD-1 blockade	WP:WP4585	7.84159e-07	10
	cell-cell adhesion	GO:0098609	1.76371e-13	74	Chemokine signaling pathway	WP:WP3929	1.11017e-05	23
	immune system development	GO:0002520	4.8438e-13	80	Pathogenesis of SARS-CoV-2 Mediated by nsp9/nsp10 Complex	WP:WP4884	9.91085e-05	8
	cytokine production	GO:0001816	5.37692e-13	73	T-Cell antigen Receptor (TCR) pathway during Staphylococcus aureus infection	WP:WP3863	0.00056841	12
	hematopoietic or lymphoid organ development	GO:0048534	7.81768e-13	77	T-Cell antigen Receptor (TCR) Signaling Pathway	WP:WP69	0.00130826	14
	positive regulation of response to external stimulus	GO:0032103	1.6567e-12	53	Type II interferon signaling (IFNG)	WP:WP619	0.00136181	9
	natural killer cell mediated cytotoxicity	GO:0042267	3.23182e-12	19	T-Cell Receptor and Co-stimulatory Signaling	WP:WP2583	0.00159369	8
	cell killing	GO:0001906	3.40331e-12	30	Inflammatory Response Pathway	WP:WP453	0.00210086	8
	negative regulation of immune system process	GO:0002683	8.46083e-12	49	TYROBP Causal Network	WP:WP3945	0.00297145	11
	hemopoiesis	GO:0030097	8.99031e-12	73	Ebola Virus Pathway on Host	WP:WP4217	0.00515936	16
	regulation of lymphocyte differentiation	GO:0045619	1.69528e-11	30	Selective expression of chemokine receptors during T-cell polarization	WP:WP4494	0.0149478	7
	natural killer cell mediated immunity	GO:0002228	1.82817e-11	19	Microglia Pathogen Phagocytosis Pathway	WP:WP3937	0.0196892	8
	positive regulation of innate immune response	GO:0045089	1.92728e-11	32
	positive regulation of T cell proliferation	GO:0042102	2.32416e-11	23
	regulation of cytokine production	GO:0001817	3.12276e-11	66
	leukocyte mediated immunity	GO:0002443	3.72947e-11	70
	T cell costimulation	GO:0031295	3.77859e-11	18
	lymphocyte costimulation	GO:0031294	5.33352e-11	18
	leukocyte mediated cytotoxicity	GO:0001909	5.70213e-11	23
	positive regulation of biological process	GO:0048518	6.31188e-11	268
	positive regulation of cytokine production	GO:0001819	2.09141e-10	47
	positive regulation of immune effector process	GO:0002699	2.41336e-10	31
	regulation of immune effector process	GO:0002697	2.58869e-10	46
	antigen receptor-mediated signaling pathway	GO:0050851	2.87203e-10	38
	positive regulation of response to biotic stimulus	GO:0002833	3.29626e-10	33
	signaling	GO:0023052	5.5312e-10	279
	regulation of T cell differentiation	GO:0045580	5.78019e-10	26
	signal transduction	GO:0007165	6.59941e-10	262
	lymphocyte activation involved in immune response	GO:0002285	9.23666e-10	28
	response to stress	GO:0006950	9.6756e-10	191
	leukocyte activation involved in immune response	GO:0002366	1.53245e-09	58
	regulation of leukocyte differentiation	GO:1902105	1.66482e-09	35
	cell activation involved in immune response	GO:0002263	1.94137e-09	58
	regulation of response to stress	GO:0080134	1.97702e-09	94
	antigen processing and presentation	GO:0019882	2.5241e-09	31
	cell communication	GO:0007154	3.04562e-09	277
	leukocyte migration	GO:0050900	3.15335e-09	47
	lymphocyte mediated immunity	GO:0002449	4.47563e-09	39
	alpha-beta T cell activation	GO:0046631	6.3186e-09	24
	regulation of cell killing	GO:0031341	1.67754e-08	19
	positive regulation of cell killing	GO:0031343	2.66589e-08	16
	interferon-gamma production	GO:0032609	3.18478e-08	21
	alpha-beta T cell differentiation	GO:0046632	3.62555e-08	20
	B cell activation	GO:0042113	4.57729e-08	35
	regulation of natural killer cell mediated cytotoxicity	GO:0042269	5.4194e-08	13
	regulation of multicellular organismal process	GO:0051239	7.311e-08	160
	negative regulation of leukocyte activation	GO:0002695	8.67497e-08	26
	regulation of leukocyte mediated immunity	GO:0002703	9.12359e-08	27
	positive regulation of interferon-gamma production	GO:0032729	9.83474e-08	16
	myeloid leukocyte activation	GO:0002274	1.21455e-07	52
	chemokine-mediated signaling pathway	GO:0070098	1.27957e-07	18
	T cell differentiation involved in immune response	GO:0002292	1.60141e-07	16
	regulation of interferon-gamma production	GO:0032649	2.0907e-07	19
	negative regulation of cell activation	GO:0050866	2.24274e-07	27
	regulation of natural killer cell mediated immunity	GO:0002715	2.29635e-07	13
	regulation of inflammatory response	GO:0050727	2.46918e-07	39
	T cell activation involved in immune response	GO:0002286	2.97235e-07	19
	negative regulation of lymphocyte activation	GO:0051250	3.18069e-07	23
	positive regulation of leukocyte mediated cytotoxicity	GO:0001912	3.53647e-07	14
	regulation of hemopoiesis	GO:1903706	3.76534e-07	43
	regulation of leukocyte mediated cytotoxicity	GO:0001910	4.02986e-07	16
	adaptive immune response based on somatic recombination of immune receptors built from immunoglobulin superfamily domains	GO:0002460	4.3289e-07	36
	regulatory T cell differentiation	GO:0045066	6.55317e-07	12
	cellular response to chemokine	GO:1990869	6.97671e-07	18
	response to chemokine	GO:1990868	6.97671e-07	18
	regulation of lymphocyte mediated immunity	GO:0002706	7.78491e-07	22
	interferon-gamma-mediated signaling pathway	GO:0060333	9.33998e-07	17
	T cell receptor signaling pathway	GO:0050852	1.64941e-06	25
	cellular response to stimulus	GO:0051716	2.07819e-06	293
	positive regulation of cytosolic calcium ion concentration	GO:0007204	2.45211e-06	33
	positive regulation of lymphocyte mediated immunity	GO:0002708	2.6853e-06	18
	positive regulation of cellular process	GO:0048522	2.74191e-06	233
	positive regulation of cytokine biosynthetic process	GO:0042108	3.18578e-06	15
	neutrophil migration	GO:1990266	3.24433e-06	19
	regulation of alpha-beta T cell activation	GO:0046634	3.29505e-06	17
	leukocyte chemotaxis	GO:0030595	3.48639e-06	26
	negative regulation of T cell activation	GO:0050868	4.33329e-06	19
	regulation of B cell activation	GO:0050864	4.94466e-06	24
	regulation of adaptive immune response	GO:0002819	5.01214e-06	22
	positive regulation of leukocyte mediated immunity	GO:0002705	5.31604e-06	20
	B cell proliferation	GO:0042100	5.45613e-06	17
	positive regulation of natural killer cell mediated immunity	GO:0002717	6.9408e-06	10
	CD4-positive, alpha-beta T cell differentiation	GO:0043367	8.6568e-06	15
	negative regulation of leukocyte cell-cell adhesion	GO:1903038	8.90823e-06	20
	positive regulation of cell communication	GO:0010647	1.02804e-05	102
	granulocyte migration	GO:0097530	1.14494e-05	20
	positive regulation of signaling	GO:0023056	1.20669e-05	102
	lymphocyte migration	GO:0072676	1.40217e-05	18
	positive regulation of CD4-positive, alpha-beta T cell differentiation	GO:0043372	1.50812e-05	10
	antigen processing and presentation of exogenous peptide antigen via MHC class I	GO:0042590	1.51662e-05	15
	positive regulation of T cell differentiation	GO:0045582	1.53342e-05	16
	positive regulation of natural killer cell mediated cytotoxicity	GO:0045954	1.68695e-05	9
	interleukin-2 biosynthetic process	GO:0042094	1.68695e-05	9
	positive regulation of cell population proliferation	GO:0008284	2.09588e-05	61
	regulation of cytosolic calcium ion concentration	GO:0051480	3.31583e-05	33
	alpha-beta T cell differentiation involved in immune response	GO:0002293	3.5679e-05	13
	alpha-beta T cell activation involved in immune response	GO:0002287	3.5679e-05	13
	regulation of B cell proliferation	GO:0030888	4.39633e-05	13
	cell chemotaxis	GO:0060326	4.91277e-05	29
	negative regulation of immune response	GO:0050777	5.26345e-05	20
	response to bacterium	GO:0009617	5.34075e-05	50
	positive regulation of alpha-beta T cell activation	GO:0046635	5.39442e-05	13
	regulation of regulatory T cell differentiation	GO:0045589	5.92876e-05	10
	antigen processing and presentation of exogenous peptide antigen via MHC class I, TAP-dependent	GO:0002479	6.07499e-05	14
	regulation of cell population proliferation	GO:0042127	6.79883e-05	91
	cellular response to organic substance	GO:0071310	6.89946e-05	129
	positive regulation of lymphocyte differentiation	GO:0045621	8.32103e-05	16
	regulation of biological process	GO:0050789	8.40165e-05	403
	antigen processing and presentation of peptide antigen	GO:0048002	8.59959e-05	22
	regulation of interleukin-2 biosynthetic process	GO:0045076	9.6126e-05	8
	response to organic substance	GO:0010033	9.67675e-05	150
	regulation of antigen receptor-mediated signaling pathway	GO:0050854	9.73174e-05	13
	positive regulation of CD4-positive, alpha-beta T cell activation	GO:2000516	0.000109078	10
	cellular calcium ion homeostasis	GO:0006874	0.000112441	37
	interleukin-2 production	GO:0032623	0.000117587	13
	positive regulation of multicellular organismal process	GO:0051240	0.000117711	94
	antigen processing and presentation of exogenous antigen	GO:0019884	0.000127198	21
	myeloid leukocyte migration	GO:0097529	0.000129978	23
	regulation of adaptive immune response based on somatic recombination of immune receptors built from immunoglobulin superfamily domains	GO:0002822	0.000142871	19
	regulation of CD4-positive, alpha-beta T cell differentiation	GO:0043370	0.0001629	11
	positive regulation of alpha-beta T cell differentiation	GO:0046638	0.0001629	11
	positive regulation of signal transduction	GO:0009967	0.000163208	89
	CD4-positive, alpha-beta T cell activation	GO:0035710	0.000175236	15
	regulation of cellular process	GO:0050794	0.000189466	386
	secretion	GO:0046903	0.000199068	88
	calcium ion homeostasis	GO:0055074	0.000212772	37
	cell population proliferation	GO:0008283	0.000214255	100
	cellular response to chemical stimulus	GO:0070887	0.00021546	148
	regulation of interleukin-12 production	GO:0032655	0.000221424	12
	cellular divalent inorganic cation homeostasis	GO:0072503	0.000224147	38
	positive regulation of inflammatory response	GO:0050729	0.000243572	19
	CD4-positive, CD25-positive, alpha-beta regulatory T cell differentiation	GO:0002361	0.000257358	5
	antigen processing and presentation of peptide antigen via MHC class I	GO:0002474	0.000269322	15
	CD4-positive, alpha-beta T cell differentiation involved in immune response	GO:0002294	0.000269573	12
	antigen processing and presentation of exogenous peptide antigen	GO:0002478	0.000304753	20
	interleukin-12 production	GO:0032615	0.000326853	12
	secretion by cell	GO:0032940	0.000345318	82
	positive regulation of B cell proliferation	GO:0030890	0.000422238	10
	negative regulation of cell-cell adhesion	GO:0022408	0.000425864	21
	cell differentiation	GO:0030154	0.000473744	177
	regulation of alpha-beta T cell differentiation	GO:0046637	0.000474935	12
	neutrophil chemotaxis	GO:0030593	0.000531374	15
	interferon-gamma biosynthetic process	GO:0042095	0.000547385	7
	divalent inorganic cation homeostasis	GO:0072507	0.000570967	38
	cytokine secretion	GO:0050663	0.000619188	25
	export from cell	GO:0140352	0.0006552	83
	interleukin-17 production	GO:0032620	0.000685423	10
	leukocyte degranulation	GO:0043299	0.000690389	38
	antigen processing and presentation of endogenous antigen	GO:0019883	0.000726035	8
	biological regulation	GO:0065007	0.000791317	416
	antigen processing and presentation of endogenous peptide antigen	GO:0002483	0.000873353	7
	leukocyte apoptotic process	GO:0071887	0.00088785	15
	release of sequestered calcium ion into cytosol	GO:0051209	0.000937709	17
	granulocyte chemotaxis	GO:0071621	0.000944793	16
	negative regulation of T cell proliferation	GO:0042130	0.000960529	12
	antigen processing and presentation of endogenous peptide antigen via MHC class I	GO:0019885	0.00100567	6
	cellular developmental process	GO:0048869	0.0010139	178
	tolerance induction	GO:0002507	0.0010222	8
	negative regulation of sequestering of calcium ion	GO:0051283	0.0010423	17
	calcium ion transmembrane import into cytosol	GO:0097553	0.00107709	18
	chemotaxis	GO:0006935	0.00111816	43
	neutrophil activation	GO:0042119	0.00111861	36
	taxis	GO:0042330	0.00121368	43
	regulation of sequestering of calcium ion	GO:0051282	0.00128385	17
	positive regulation of leukocyte differentiation	GO:1902107	0.00130791	18
	cellular response to tumor necrosis factor	GO:0071356	0.00141275	26
	granulocyte activation	GO:0036230	0.00148739	36
	phagocytosis	GO:0006909	0.00149241	30
	calcium ion transport into cytosol	GO:0060402	0.0015224	19
	cytokine biosynthetic process	GO:0042089	0.00158286	18
	negative regulation of cell adhesion	GO:0007162	0.00171017	26
	cytokine metabolic process	GO:0042107	0.00173917	18
	sequestering of calcium ion	GO:0051208	0.00174211	17
	response to tumor necrosis factor	GO:0034612	0.00176849	27
	regulation of leukocyte apoptotic process	GO:2000106	0.00184912	13
	cellular metal ion homeostasis	GO:0006875	0.00191139	40
	ion homeostasis	GO:0050801	0.00199311	50
	metal ion homeostasis	GO:0055065	0.00212885	43
	T cell selection	GO:0045058	0.00251256	10
	regulation of CD4-positive, alpha-beta T cell activation	GO:2000514	0.00270846	11
	regulation of interleukin-17 production	GO:0032660	0.00289098	9
	positive regulation of interleukin-12 production	GO:0032735	0.00289098	9
	myeloid cell activation involved in immune response	GO:0002275	0.0030785	37
	cation homeostasis	GO:0055080	0.00309655	46
	positive regulation of interleukin-2 biosynthetic process	GO:0045086	0.00311011	6
	regulation of cytokine biosynthetic process	GO:0042035	0.00312779	17
	T cell mediated immunity	GO:0002456	0.00354392	14
	negative regulation of immune effector process	GO:0002698	0.00359933	15
	regulation of cytokine secretion	GO:0050707	0.00369758	22
	B cell receptor signaling pathway	GO:0050853	0.00379623	16
	positive regulation of adaptive immune response based on somatic recombination of immune receptors built from immunoglobulin superfamily domains	GO:0002824	0.00398801	14
	myeloid leukocyte mediated immunity	GO:0002444	0.00399016	37
	neutrophil degranulation	GO:0043312	0.00442248	34
	lymphocyte chemotaxis	GO:0048247	0.00445306	11
	inorganic ion homeostasis	GO:0098771	0.0047614	46
	regulation of localization	GO:0032879	0.00476983	127
	response to virus	GO:0009615	0.00477295	27
	response to chemical	GO:0042221	0.00499203	187
	positive regulation of transport	GO:0051050	0.00504705	56
	neutrophil activation involved in immune response	GO:0002283	0.00506954	34
	cellular cation homeostasis	GO:0030003	0.0062883	42
	regulation of ERK1 and ERK2 cascade	GO:0070372	0.00677258	25
	regulation of activated T cell proliferation	GO:0046006	0.0069381	9
	positive regulation of adaptive immune response	GO:0002821	0.00704284	14
	negative regulation of lymphocyte proliferation	GO:0050672	0.00783537	12
	regulation of interferon-gamma biosynthetic process	GO:0045072	0.00789225	6
	neutrophil mediated immunity	GO:0002446	0.00791304	34
	cytosolic calcium ion transport	GO:0060401	0.00794583	19
	dendritic cell chemotaxis	GO:0002407	0.00816268	7
	T-helper 1 type immune response	GO:0042088	0.00849996	9
	negative regulation of mononuclear cell proliferation	GO:0032945	0.00894033	12
	locomotion	GO:0040011	0.00896078	92
	cellular ion homeostasis	GO:0006873	0.0104991	42
	regulation of interleukin-2 production	GO:0032663	0.0107219	10
	positive regulation of interleukin-17 production	GO:0032740	0.0118985	6
	regulation of T-helper cell differentiation	GO:0045622	0.0122333	8
	response to interleukin-4	GO:0070670	0.0122333	8
	interleukin-1 beta secretion	GO:0050702	0.0126232	10
	T-helper cell differentiation	GO:0042093	0.0126232	10
	positive regulation of hemopoiesis	GO:1903708	0.0133988	19
	regulation of transport	GO:0051049	0.0141319	90
	intracellular signal transduction	GO:0035556	0.0144064	122
	positive T cell selection	GO:0043368	0.0153319	8
	cell migration	GO:0016477	0.0154468	78
	B cell differentiation	GO:0030183	0.0162139	15
	negative regulation of leukocyte proliferation	GO:0070664	0.0167826	12
	regulation of dendritic cell antigen processing and presentation	GO:0002604	0.0175578	5
	activated T cell proliferation	GO:0050798	0.0181372	9
	positive regulation of intracellular signal transduction	GO:1902533	0.019088	56
	regulation of T-helper 1 type immune response	GO:0002825	0.0194182	7
	ERK1 and ERK2 cascade	GO:0070371	0.0196466	25
	negative regulation of defense response	GO:0031348	0.0213533	22
	T cell apoptotic process	GO:0070231	0.0216528	9
	calcium-mediated signaling	GO:0019722	0.0223315	20
	regulation of phosphate metabolic process	GO:0019220	0.022732	86
	response to molecule of bacterial origin	GO:0002237	0.0230824	27
	response to lipopolysaccharide	GO:0032496	0.0232235	26
	regulation of phosphorus metabolic process	GO:0051174	0.0236769	86
	regulation of B cell differentiation	GO:0045577	0.0252468	7
	localization of cell	GO:0051674	0.0267648	83
	cell motility	GO:0048870	0.0267648	83
	MAPK cascade	GO:0000165	0.0281268	51
	negative regulation of lymphocyte mediated immunity	GO:0002707	0.0288748	8
	negative regulation of multicellular organismal process	GO:0051241	0.0291459	68
	dendritic cell antigen processing and presentation	GO:0002468	0.0293808	5
	interleukin-2-mediated signaling pathway	GO:0038110	0.0293808	5
	T cell tolerance induction	GO:0002517	0.0293808	5
	regulated exocytosis	GO:0045055	0.0301215	45
	activation of innate immune response	GO:0002218	0.0303238	15
	dendritic cell migration	GO:0036336	0.0324524	7
	positive regulation of cytokine secretion	GO:0050715	0.033045	15
	peptidyl-tyrosine phosphorylation	GO:0018108	0.0339667	27
	regulation of antigen processing and presentation	GO:0002577	0.0345972	6
	positive regulation of T-helper 1 type immune response	GO:0002827	0.0345972	6
	positive regulation of protein kinase B signaling	GO:0051897	0.0355113	17
	cellular defense response	GO:0006968	0.0358916	9
	regulation of phosphorylation	GO:0042325	0.0359539	78
	positive regulation of phosphate metabolic process	GO:0045937	0.036634	60
	positive regulation of phosphorus metabolic process	GO:0010562	0.036634	60
	type I interferon signaling pathway	GO:0060337	0.0375979	12
	cellular response to type I interferon	GO:0071357	0.0375979	12
	protein phosphorylation	GO:0006468	0.037648	91
	localization	GO:0051179	0.0388673	247
	peptidyl-tyrosine modification	GO:0018212	0.0391281	27
	stimulatory C-type lectin receptor signaling pathway	GO:0002223	0.0394343	13
	interleukin-1 beta production	GO:0032611	0.0394343	13
	positive regulation of protein metabolic process	GO:0051247	0.0402543	81
	cellular response to interleukin-2	GO:0071352	0.0466051	5
	positive regulation of interferon-gamma biosynthetic process	GO:0045078	0.0466051	5
	positive regulation of alpha-beta T cell proliferation	GO:0046641	0.0472528	6
	signal transduction by protein phosphorylation	GO:0023014	0.0480677	51
	exocytosis	GO:0006887	0.0495734	49
	positive regulation of dendritic cell antigen processing and presentation	GO:0002606	0.049789	4
