# Supplementary material for: Comprehensive Analysis of Regulatory Factors and Immune-Associated Patterns to Decipher Common and BRCA1/2 Mutation-Type-Specific Critical Regulation in Breast Cancer
Source: Front Cell Dev Biol. 2021 Oct 18;9:750897. doi: 10.3389/fcell.2021.750897 (PMC8558486; doi:10.3389/fcell.2021.750897)
Supplement: Supplementary file 3 [file Table_2.XLSX]

## Sheet: BRCA2
Consensus Module	Number Genes in Module	Transcription Factor	Normalised Enrichment Score (NES)	Regulated Genes in Module	DEG2	DEG1
MEblue	1059	E2F4	11.2696	225	0.104702	0.0621456
		TFDP1	9.05067	128	1.14557	0.392513
		E2F1	8.86	259	3.13205	0.55225
		FOXM1	8.44352	125	3.82669	0.433607
		HOXB8	6.731	251	1.68646	1.37772
		SIN3A	6.63734	180	0.128026	0.0288928
		E2F7	6.545	264	3.63173	0.790647
		NFYA	5.824	219	0.902587	0.128131
		LEF1	5.084	102	1.8115	-0.219259
		LHX3	4.651	119	3.87104	2.3012
		MYBL2	4.645	81	4.21774	0.592108
		E2F3	4.334	168	1.40434	0.467158
		R3HDM2	4.129	106	0.127973	-0.0486183
MEred	220	STAT1	5.545	53	1.82288	0.717238
		MECOM	4.576	22	-1.40371	-0.302694
		TGIF2LY	4.022	49	0	-0.105642
		RAD21	3.99774	59	1.32797	0.290114
		FOXA2	3.934	50	1.74654	0.952997
		HAND1	3.777	40	1.1627	-0.921623
		EBF1	3.578	89	-3.57558	-0.584145
		ATF3	3.521	12	-1.81686	0.120832
		FOS	3.444	22	-2.8827	-0.404504
		CHD1	3.30944	8	0.208574	0.0394484
		FOXA1	3.27099	10	1.74574	-0.170418
		STAT3	3.26426	56	0.0820386	0.114818
		EP300	3.19216	47	-0.00204344	0.120332
MEturquoise	1069	CAMTA2	4.03606	68	-0.431948	-0.281843
		HOXC11	3.956	310	3.23823	-0.471259
		ZNF143	3.884	141	0.0519624	0.0801255
		ZIC3	3.828	428	2.58634	0.796549
		TFAP2A	3.768	282	0.991788	0.0333174
		PBX3	3.76761	202	-0.185636	-0.536989
		BCL3	3.61177	297	1.07365	0.0200239
		KLF1	3.53	212	1.70888	0.0429484
		NFYB	3.382	50	-0.0968902	0.0608178
		JUND	3.35679	62	-0.235704	0.207094
		ZBTB7A	3.31129	396	0.119894	-0.0917993
		MTHFD1	3.18	310	-0.230856	0.219129
		PML	3.07817	41	0.0100648	0.0617501
		MTF1	3.021	100	-0.0322611	0.174495
MEblack	174	SUZ12	10.2349	27	0.592163	0.271165
		CTBP2	5.07506	33	0.588207	0.0757342
		ZBTB14	4.756	46	-0.172409	0.000974104
		CNOT3	4.385	44	0.771952	0.17319
		SRF	4.273	48	-0.444207	-0.0963899
		REST	4.26833	31	0.283869	0.118931
		NFYC	4.154	47	0.281121	0.184831
		CENPB	3.943	14	0.525622	0.0149714
		ODC1	3.929	33	0.31658	0.517239
		POLI	3.823	32	-0.447551	-0.0565145
		E2F1	3.503	29	3.13205	0.55225
		TPI1	3.432	34	1.00403	0.162582
		CTCF	3.39089	19	0.231813	0.188959
		LHX2	3.303	39	4.53909	0.436233
MEbrown	590	SPIB	6.802	251	2.72896	1.0001
		IRF9	6.192	240	1.30289	0.0726809
		NFKB1	5.92867	189	0.0562565	0.0180882
		RELB	5.67	246	0.935248	0.0794747
		FLT1	4.342	209	-0.975566	-0.264525
		SPI1	4.25919	191	0.634418	-0.0722729
		STAT5A	3.97838	57	-1.32036	0.141172
		IRF1	3.919	90	0.993166	0.294045
		EBF1	3.585	163	-3.57558	-0.584145
		BATF	3.44142	130	0.864958	-0.426444
		MTA3	3.32551	100	0.599773	0.088035
		CEBPB	3.18591	52	0.162317	0.369729
		TCF12	3.17983	148	-0.211247	-0.0904703
MEyellow	451	EZR	5.005	146	1.4095	0.142043
		ERG	4.548	242	-1.97764	-0.469276
		SRF	4.273	88	-0.444207	-0.0963899
		KLF4	4.173	234	-2.7036	-0.195682
		MEF2C	4.115	71	-1.5835	-0.346228
		GPAM	4.069	38	-4.60576	-0.306526
		SMAD3	3.877	75	-0.512425	-0.197109
		JAZF1	3.614	149	-0.901871	-0.0631746
		PURA	3.502	107	-0.729522	-0.0953593
		DDX53	3.466	151	4.20539	1.23473
		TCF12	3.39108	75	-0.211247	-0.0904703
		EGR2	3.195	142	-2.22839	-0.0671712
		AFF4	3.088	121	0.0255474	0.0826178

## Sheet: BRCA1
Consensus Module	Number Genes in Module	Transcription Factor	Normalised Enrichment Score (NES)	Regulated Genes in Module	DEG2 MUT PARA	DEG1 MUT WT
MEpurple	32	STAT2	15.5935	27	0.223165	0.0192371
		STAT1	15.5636	29	1.62494	0.54062
		IRF4	14.007	28	0.492932	0.512592
		IRF1	9.89213	23	1.10407	0.411702
		TBX21	3.263	3	0.690503	0.359031
MEturquoise	191	E2F7	13.442	150	3.16085	0.338099
		E2F4	11.5443	169	0.241018	0.200949
		E2F1	10.101	109	2.82645	0.25179
		FOXM1	9.51484	106	4.12655	0.757721
		TFDP1	9.20214	129	0.780468	0.0436131
		E2F2	8.671	127	3.03364	0.731135
		NFYB	8.526	112	-0.162133	0.00257452
		NFYC	7.805	102	0.19993	0.11174
		SIN3A	6.50052	163	0.0152716	-0.0669507
		HSFY2	5.366	59	0.660954	0.939033
		MYBL2	5.20401	92	4.19577	0.577092
		TRIM69	3.058	13	0.290291	0.107189
